# Supplementary material for: Patient-reported quality indicators to evaluate physiotherapy care for hip and/or knee osteoarthritis- development and evaluation of the QUIPA tool
Source: BMC Musculoskelet Disord. 2020 Apr 1;21:202. doi: 10.1186/s12891-020-03221-5 (PMC7114805; doi:10.1186/s12891-020-03221-5)
Supplement: Supplementary file 1 — Additional file 1. The development of the Quality Indicators for Physiotherapy Management of Hip and Knee Osteoarthritis (QUIPA) tool. [file 12891_2020_3221_MOESM1_ESM.zip]

Archive with 2 entries (2 files):
- Additional file 1 excelR2.xlsx
- Additional file 1.docx
