# Supplementary material for: Patient-reported quality indicators to evaluate physiotherapy care for hip and/or knee osteoarthritis- development and evaluation of the QUIPA tool
Source: BMC Musculoskelet Disord. 2020 Apr 1;21:202. doi: 10.1186/s12891-020-03221-5 (PMC7114805; doi:10.1186/s12891-020-03221-5)
Supplement: Supplementary file 1 — Additional file 1. The development of the Quality Indicators for Physiotherapy Management of Hip and Knee Osteoarthritis (QUIPA) tool. [file 12891_2020_3221_MOESM1_ESM.zip › Additional file 1 excelR2.xlsx]

## Sheet: Sheet1
Extracted recommendations according to their rankings [28] – Stage 1	Quality indicators from Blackburn et al. [22] – Stage 1	Quality indicators for focus groups - Stage 2	Final quality indicators for the QUIPA tool
R1. Offer advice on the following core treatments to all people with clinical OA: access to appropriate information, activity and exercise, and interventions to achieve weight loss if the person is overweight or obese.a	Have you been advised to lose weight? Yes/No/Not overweight	Q9a. If you are overweight, did the physiotherapist advise you to lose weight? Yes/No/Don’t remember/Not overweight	Item #13a. If you are overweight, did a physiotherapist discuss the benefits of losing weight? Yes/No/Don’t remember/Not overweight
R2. Discuss and offer personalised exercise and physical activity program according to needs, preferences, self-motivation and ability to perform exercises. An appropriate program may include strengthening, aerobic, land or water based, supervised or unsupervised. The type and dosage should be tailored.		Q8a. Did the physiotherapist teach or provide you with a specific exercise/physical activity program for your hip/knee OA? Yes/No/Don’t remember	Item #10. Did a physiotherapist offer you a specific exercise program for you to perform regularly for your OA? Yes/No/Don’t remember/Already doing own exercise program (If the answer is ‘no’ for this question, QI8 is omitted and not answered)
		Q8b. If you answered ‘yes’ to question 8a, did the physiotherapist consider your personal needs and preferences when designing your exercise/physical activity program? Yes/No/Don’t remember	Item #11. Did a physiotherapist consider your personal situation and preferences when discussing a specific exercise program? Yes/No/Don’t remember
R3. Advise people with OA to exercise as a core treatment irrespective of age, comorbidity, pain severity or disability. Exercise should include local muscle strengthening and general aerobic fitness.	Have you been given information or advice about physical activity and exercise to help you with your joint pain? Yes/No/Don’t remember	Q6. Did the physiotherapist give you information/advice about muscle strengthening exercises to help you with your hip/knee OA? Yes/No/Don’t remember	Q6 was captured in item #10.
		Q7. Did the physiotherapist give you information/advice about general aerobic exercise (such as walking) to help you with your hip/knee OA? Yes/No/Don’t remember	Q7 was captured in item #10.
R4. Agree a plan with the person (and family members/carers) for managing OA, individualised according to the wishes and expectations of the individual, localisation of OA, risk factors, presence of inflammation, structural change, pain, activity restriction, societal participation and quality of life.a		Q16. Did you discuss and agree with the physiotherapist on a plan for managing your hip/knee OA? Yes/No/Don’t remember	Item #5. Did you discuss and agree with a physiotherapist on your management plan for your OA? Yes/No/Don’t remember
R5. Offer accurate verbal and written information to enhance understanding of OA and its management, pain experience and to counter misconceptions. Ensure that information sharing is an ongoing, integral part of the management plan rather than a single event at time of presentation.a	Have you been given information about joint pain from a health professional? Yes/No/Don’t remember	Q3. Did the physiotherapist give you information/advice to improve your understanding about hip/knee OA and pain? Yes/No/Don’t remember	Item #7. Did a physiotherapist discuss what OA is? Yes/No/Don’t remember
			Item #8. Did a physiotherapist discuss how pain may be caused by OA? Yes/No/Don’t remember
R7. Assess the effect of OA on the person’s function, quality of life, occupation, mood, relationships and leisure activities and assess health education needs, health beliefs and motivation to self-manage.a	If you have had problems with daily activities, have these problems been assessed by a health professional? Yes/No/No such problems (this was changed to assess how OA affects a patient’s life)	Q1. Did the physiotherapist assess how your hip/knee OA affects your life (such as your function, occupation, relationships and/or leisure activities) and your ability to participate in activities important to you? Yes/No/Don’t remember	Item #1. Did the physiotherapist ask about how your hip/knee OA affects your life (such as your function, occupation, relationships and/or leisure activities)? Yes/No/Don’t remember
R8. Agree individualised self-management strategies with the person with OA. Ensure that positive behavioural changes, such as exercise, weight loss, use of suitable footwear and pacing are appropriately targeted. a	Have you been given any advice on how you might help yourself to manage or deal with your joint pain? Yes/No/Don’t remember	Q5. Did the physiotherapist give you information/advice on how you might help yourself to manage or deal with your hip/knee OA? Yes/No/Don’t remember	Q5 was discarded as it was vague and not measurable.
R10. When lifestyle changes are recommended, offer people an individually tailored programme, including long-term and short-term goals, intervention or action plan, and regular evaluation and follow-up with possibilities for adjustment of the programme.		Q17. Did you discuss and agree with the physiotherapist about your short-term/long-term goals related to your hip/knee OA? Yes/No/Don’t remember	Q17 was captured in item #5.
R12. Incorporate strategies to optimize adherence to treatment recommendations (for example, offer booster sessions to increase adherence to exercise).		Q8c. If you answered ‘yes’ to question 8a, did the physiotherapist discuss with you ways to help you adhere to your exercise/physical activity program? Yes/No/Don’t remember	Item #12. Did a physiotherapist discuss ways to help you stick to a specific exercise program? Yes/No/Don’t remember/Don’t have an exercise program
R13. Discuss the risks and benefits of treatment options with the person, taking into account comorbidities. Ensure that information provided can be understood.	Have you been given information about different treatment alternatives? Yes/No/Don’t remember	Q4. Did the physiotherapist give you information/advice about the risk and benefits of different treatment options for your hip/knee OA? Yes/No/Don’t remember	Item #9. Did a physiotherapist discuss different treatment options available to manage your OA including the risk and benefits involved? Yes/No/Don’t remember
		Q2. Did the physiotherapist ask about your other medical conditions? Yes/No/Don’t remember	Item #2. Did a physiotherapist ask about any other medical conditions (such as heart problem or diabetes)? Yes/No/Don’t remember
R14. When discussing joint surgery, check the person has been offered at least the core treatments for OA, and give information about the benefits and risks of surgery and the potential consequences of not having surgery, recovery and rehabilitation.	If you are severely troubled by your joint pain, and exercise and medicine do not help, have you been offered a discussion about the benefits and risks of a joint replacement operation with a health care professional? Yes/No/Not severely troubled	Q19. If you are severely troubled by your hip/knee OA, and exercise and medicine do not help, did the physiotherapist have a discussion with you about the benefits and risks of a joint replacement operation? Yes/No/Don’t remember/No such problems	Q19 was partly captured in item #9. It was difficult for patients to decide when it is appropriate to have such discussion.
R16. Offer interventions to achieve weight loss as a core treatment for people who are obese or overweight, incorporating individualised strategies that are recognised to effect successful weight loss and maintenance.	If you are overweight, have you been offered a referral to services for losing weight (e.g. a dietician or a weight-loss group)? Yes/No/Not overweight	Q9b. If you answered ‘yes’ to question 9a, did the physiotherapist offer you any weight loss strategies or a referral to services for losing weight (such as a dietician or a weight-loss group)? Yes/No/Don’t remember	Item #13b. If you answered ‘yes’ to question 13a, did a physiotherapist discuss ways to lose weight (such as seeing a dietician or joining a weight-loss group)? Yes/No/Don’t remember
R20. Manage any psychological distress of the person (for example, referral to another health professional if required).		Q13. If you are feeling anxious, stressed, depressed and/or losing interest in activities you previously enjoyed, did the physiotherapist offer you a referral to another health professional who may be able to assist you with this? Yes/No/Don’t remember/ No such problems	Item #4. If you are feeling anxious, stressed, down, depressed and/or have lost interest in activities you previously enjoyed, did a physiotherapist offer you a referral to another health professional who may be able to assist you with this? Yes/No/Don’t remember/ No such problems
R23. Consider the use of walking aids, assistive technology and adaptations at home and/or at work to reduce pain and increase participation.	If you have problems with walking, has your need for a walking aid (e.g. stick, crutch or walker) been assessed? Yes/no/no such problems	Q10. If you have difficulty with walking, did the physiotherapist discuss with you the option of a walking aid (such as stick, crutch or walker)? Yes/No/Don’t remember/ No such problems	Item #14. If you have difficulty with walking, did a physiotherapist discuss the option of a walking aid (such as stick, crutch or walker)? Yes/No/Don’t remember/ No such problems
	If you have problems with other activities of daily living, has your need for appliances and aids (e.g. splints, assistive technology for cooking or personal hygiene, a special chair) been assessed? Yes/No/No such problems	Q11. If you have problems with daily activities, did the physiotherapist discuss with you the option of appliances and aids (such as assistive technology for personal hygiene or a special chair) or offer you a referral to another health professional who may be able to assist with this (such as occupational therapist)? Yes/No/Don’t remember/ No such problems	Item #15. If you have problems with daily activities, did a physiotherapist discuss the option of appliances and aids (such as assistive devices for personal hygiene, for example a special chair to assist you when showering) or offer you a referral to another health professional who may be able to assist with this (such as occupational therapist)? Yes/No/Don’t remember/No such problems
R24. For people who are at risk of work disability or who want to start/return to work, provide them with rapid access to vocational rehabilitation, including counselling about modifiable work-related factors.		Q12. If you have problems with performing your job due to your hip/knee OA, did the physiotherapist offer you any work-related advice or a referral to another health professional or service that may be able to assist with this (such as occupational rehabilitation)? Yes/No/Don’t remember/No such problems/ not working	Item #16. If you are employed and have problems with performing your job due to your OA, did a physiotherapist offer you any work-related advice or a referral to another health professional or service that may be able to assist with this (such as occupational rehabilitation)? Yes/No/Don’t remember/No such problems/Not employed
R25. Offer regular reviews to all people with symptomatic OA. Agree the timing of the reviews with the person.	18. Have you discussed and agreed with your health professional when you will have a review of your joint pain and treatment? Yes/No/Don’t remember	Q18. Did you discuss and agree with the physiotherapist about when you will have another appointment to review your hip/knee OA and treatment? Yes/No/Don’t remember	Item #6. Did a physiotherapist discuss and suggest when you should seek another physiotherapy appointment for your OA? Yes/No/Don’t remember
R26. Screen for depression using an accepted depression screening tool.		Q14. Did the physiotherapist ask you to complete a questionnaire that asks you about your mood? Yes/No/Don’t remember	Item #3. Did a physiotherapist ask if you are feeling anxious, stressed, down, depressed and/or have lost interest in activities you previously enjoyed? Yes/No/Don’t remember
R29. Offer the person advice on appropriate and comfortable shoes.		Q15. Did the physiotherapist offer you advice on appropriate and comfortable shoes? Yes/No/Don’t remember	Item #17. Did a physiotherapist offer you advice on appropriate and comfortable footwear? Yes/No/Don’t remember
R30. Do not offer herbal supplements to people with hip and/or knee OA.		Q20. Did the physiotherapist advise you to take herbal supplements for your hip/knee OA (such as fish oil, glucosamine)? Yes/No/don’t remember (reverse scoring)	In light of emerging evidence when this project was going on, the evidence base for Q20 was not strong so it was discarded.
a Part of this recommendation was no addressed in this specific quality indicator. Please refer to Appendix 2 for further explanation. R: Ranked recommendation OA: Osteoarthritis Q: Quality indicator (draft version) QUIPA: Quality Indicators for Physiotherapy Management of Hip and Knee Osteoarthritis
