# Supplementary material for: Patient-reported quality indicators to evaluate physiotherapy care for hip and/or knee osteoarthritis- development and evaluation of the QUIPA tool
Source: BMC Musculoskelet Disord. 2020 Apr 1;21:202. doi: 10.1186/s12891-020-03221-5 (PMC7114805; doi:10.1186/s12891-020-03221-5)
Supplement: Supplementary file 2 — Additional file 2. Excluded recommendations. [file 12891_2020_3221_MOESM2_ESM.zip › Additional file 2 excelR2.xlsx]

## Sheet: Sheet1
Recommendations according to their rankings from Teo et al. [28] excluded from this study	Reasons for exclusion
R1. Offer advice on the following core treatments to all people with clinical OA: access to appropriate information, activity and exercise, and interventions to achieve weight loss if the person is overweight or obese.	Other core treatments except weight loss were captured in Q3, 4, 5, 6, 7 & 8a.
R4. Agree a plan with the person (and family members/carers) for managing OA, individualised according to the wishes and expectations of the individual, localisation of OA, risk factors, presence of inflammation, structural change, pain, activity restriction, societal participation and quality of life.	The statement about ‘individualised plan’ was discarded as it was difficult to assess in a physiotherapy consultation. We felt it would be difficult to assess if patient's plan was personalised according to their clinical presentations.
R5. Offer accurate verbal and written information to enhance understanding of OA and its management, pain experience and to counter misconceptions. Ensure that information sharing is an ongoing, integral part of the management plan rather than a single event at time of presentation.	The second statement was discarded as it was difficult to capture comprehensively. We felt that it was difficult to assess if a physiotherapist was sharing OA information with a patient on an ongoing basis.
R6. Ensure that the person with OA has been offered at least the core (non-surgical) treatment options before referring the person for consideration of joint surgery.	This statement was discarded as physiotherapists are not able to execute this in the Australian health system.
R7. Assess the effect of OA on the person’s function, quality of life, occupation, mood, relationships and leisure activities and assess health education needs, health beliefs and motivation to self-manage.	The statement on ‘assess health education needs, health beliefs and motivation to self-manage” was discarded as it was difficult to assess in a physiotherapy consultation. We felt that patient might not know what their health education needs were and how their health beliefs and motivation to self-manage would affect their OA management.
R8. Agree individualised self-management strategies with the person with OA. Ensure that positive behavioural changes, such as exercise, weight loss, use of suitable footwear and pacing are appropriately targeted.	The second statement was discarded as it was difficult to assess in a physiotherapy consultation. We felt that it was difficult to assess if behaviour change strategies were implemented by a physiotherapist.
R9. Ensure that self-management programmes for people with OA, either individually or in groups, emphasise the recommended core treatments, especially exercise.	This statement was discarded because it was related to a health service program.
R10. When lifestyle changes are recommended, offer people an individually tailored programme, including long-term and short-term goals, intervention or action plan, and regular evaluation and follow-up with possibilities for adjustment of the programme.	The statement ‘follow up’ was captured in Q18.
R11. Teach a regular individualised exercise regimen that includes strengthening (sustained isometric) exercise for both legs, including the quadriceps and proximal hip girdle muscles, aerobic activity and exercise as well as adjunctive range of movement/stretching exercise.	Captured in Q6, 7 & 8a.
R15. Be aware that atypical features, such as a history of trauma, prolonged morning joint-related stiffness, rapid worsening of symptoms or the presence of a hot swollen joint, may indicate alternative or additional diagnoses.	This statement was discarded as it was difficult to assess in a physiotherapy consultation. We felt that it was difficult to assess if a physiotherapist was aware of any atypical features presented.
R17. Select the mode of delivery of exercise education (e.g. individual 1:1 sessions, group classes, etc) and use of pools or other facilities according both to the preference of the person, local availability and cost.	Captured in Q8a & 8b.
R18. Take into account comorbidities that compound the effect of OA when formulating the management plan.	This statement was discarded as it was difficult to assess in a physiotherapy consultation. We felt that patient might not know the effect of comorbidities on their OA. However, this statement was partly captured in Q2.
19. Consider referral for joint surgery for people with OA who experience joint symptoms (pain, stiffness and reduced function) that have a substantial impact on their quality of life and are refractory to non-surgical treatment.	This statement was discarded as physiotherapists are not able to execute this in the Australian health system.
21.Diagnose OA clinically without investigations (when a person is 45 or over, has activity-related joint pain and has either no morning joint-related stiffness or morning stiffness that lasts no longer than 30 minutes).	This statement was discarded as it was difficult to assess in a physiotherapy consultation. We felt that it was difficult to assess if a physiotherapist was diagnosing a patient based on their clinical presentations.
22. Do not refer for arthroscopic lavage and debridement as part of treatment for osteoarthritis, unless the person has knee OA with a clear history of mechanical locking (as opposed to morning joint stiffness, 'giving way' or X-ray evidence of loose bodies).	This statement was discarded as physiotherapists are not able to execute this in the Australian health system.
27. Consider an annual review for any person with one or more of the following: troublesome joint pain, more than one joint with symptoms, more than one comorbidity and/or taking regular medication for their osteoarthritis.	Captured in Q18.
28. Base decisions on referral thresholds for joint replacement surgery on discussions between patient representatives, referring clinicians and surgeons, rather than using scoring tools for prioritisation.	This statement was discarded as physiotherapists are not able to execute this in the Australian health system.
R: Ranked recommendation OA: Osteoarthritis Q: Quality indicator (draft version) – the draft version of the quality indicator can be found in Additional file 1
